# Supplementary material for: Determination of Low Concentrations of Mercury Based on the Electrodeposition Time
Source: Nanomaterials (Basel). 2024 Jun 5;14(11):981. doi: 10.3390/nano14110981 (PMC11173952; doi:10.3390/nano14110981)
Supplement: Supplementary file 1 [file nanomaterials-14-00981-s001.zip]

Archive with 1 entries (1 files):
- nanomaterials-3031825-supplementary.pdf
